# Supplementary material for: DNA barcoding reveals a new record of Potamogeton distinctus (Potamogetonaceae) and its natural hybrids, Potamogeton distinctus × Potamogeton nodosus and Potamogeton distinctus × Potamogeton wrightii (Potamogeton ×malainoides) from Myanmar
Source: Biodivers Data J. 2014 Feb 28;(2):e1073. doi: 10.3897/BDJ.2.e1073 (PMC4030248; doi:10.3897/BDJ.2.e1073)
Supplement: XML Treatment for Potamogeton distinctus [file BDJ.2.e1073-treatment1.xml]

<!DOCTYPE tp:taxon-treatment
  PUBLIC "-//TaxonX//DTD Taxonomic Treatment Publishing DTD v0 20100105//EN" "tax-treatment-NSO.dtd">
<tp:taxon-treatment xmlns:tp="http://www.plazi.org/taxpub"><tp:treatment-meta><mixed-citation publication-type="journal"><person-group><name><surname>Ito</surname><given-names>Yu</given-names></name><name><surname>Tanaka</surname><given-names>Norio</given-names></name><name><surname>Pooma</surname><given-names>Rachun</given-names></name><name><surname>Tanaka</surname><given-names>Nobuyuki</given-names></name></person-group><article-title>DNA barcoding reveals a new record of <italic><tp:taxon-name><tp:taxon-name-part taxon-name-part-type="genus">Potamogeton</tp:taxon-name-part> <tp:taxon-name-part taxon-name-part-type="species">distinctus</tp:taxon-name-part></tp:taxon-name></italic> (<tp:taxon-name><tp:taxon-name-part taxon-name-part-type="family">Potamogetonaceae</tp:taxon-name-part></tp:taxon-name>) and its natural hybrids, <italic><tp:taxon-name><tp:taxon-name-part taxon-name-part-type="genus">Potamogeton</tp:taxon-name-part> <tp:taxon-name-part taxon-name-part-type="species">distinctus</tp:taxon-name-part></tp:taxon-name></italic> × <italic><tp:taxon-name><tp:taxon-name-part taxon-name-part-type="genus">Potamogeton</tp:taxon-name-part> <tp:taxon-name-part taxon-name-part-type="species">nodosus</tp:taxon-name-part></tp:taxon-name></italic> and <italic><tp:taxon-name><tp:taxon-name-part taxon-name-part-type="genus">Potamogeton</tp:taxon-name-part> <tp:taxon-name-part taxon-name-part-type="species">distinctus</tp:taxon-name-part></tp:taxon-name></italic> × <italic><tp:taxon-name><tp:taxon-name-part taxon-name-part-type="genus">Potamogeton</tp:taxon-name-part> <tp:taxon-name-part taxon-name-part-type="species">wrightii</tp:taxon-name-part></tp:taxon-name></italic> (<italic><tp:taxon-name><tp:taxon-name-part taxon-name-part-type="genus">Potamogeton</tp:taxon-name-part> <tp:taxon-name-part taxon-name-part-type="uncertainty-rank">×</tp:taxon-name-part><tp:taxon-name-part taxon-name-part-type="species">malainoides</tp:taxon-name-part></tp:taxon-name></italic>) from Myanmar</article-title><source>Biodivers Data J</source><day>28</day><month>2</month><year>2014</year><volume>2014</volume><issue>2</issue><pub-id pub-id-type="doi">10.3897/BDJ.2.e1073</pub-id></mixed-citation></tp:treatment-meta><tp:nomenclature><tp:taxon-name>
            <tp:taxon-name-part taxon-name-part-type="genus">Potamogeton</tp:taxon-name-part>
            <tp:taxon-name-part taxon-name-part-type="species">distinctus</tp:taxon-name-part>
          </tp:taxon-name><tp:taxon-authority>A. Benn.</tp:taxon-authority></tp:nomenclature><tp:treatment-sec sec-type="materials"><title>Materials</title><list list-type="alpha-lower" list-content="occurrences"><list-item><p><bold>Type status:</bold> <named-content xmlns:xlink="http://www.w3.org/1999/xlink" content-type="dwc:typeStatus" xlink:type="simple">Other material</named-content>. <bold>Occurrence:</bold> recordedBy: <named-content xmlns:xlink="http://www.w3.org/1999/xlink" content-type="dwc:recordedBy" xlink:type="simple">Y. Ito</named-content>; <bold>Location:</bold> country: <named-content xmlns:xlink="http://www.w3.org/1999/xlink" content-type="dwc:country" xlink:type="simple">Myanmar</named-content>; stateProvince: <named-content xmlns:xlink="http://www.w3.org/1999/xlink" content-type="dwc:stateProvince" xlink:type="simple">Shan</named-content>; verbatimLocality: <named-content xmlns:xlink="http://www.w3.org/1999/xlink" content-type="dwc:verbatimLocality" xlink:type="simple">Yae Aye Kan; Kalaw</named-content>; verbatimLatitude: <named-content xmlns:xlink="http://www.w3.org/1999/xlink" content-type="dwc:verbatimLatitude" xlink:type="simple">20 35 41 N</named-content>; verbatimLongitude: <named-content xmlns:xlink="http://www.w3.org/1999/xlink" content-type="dwc:verbatimLongitude" xlink:type="simple">96 31 46 E</named-content>; <bold>Event:</bold> eventDate: <named-content xmlns:xlink="http://www.w3.org/1999/xlink" content-type="dwc:eventDate" xlink:type="simple">26 Nov 2008</named-content>; <bold>Record Level:</bold> collectionID: <named-content xmlns:xlink="http://www.w3.org/1999/xlink" content-type="dwc:collectionID" xlink:type="simple">N. Tanaka &amp; al. 080061</named-content>; institutionCode: <named-content xmlns:xlink="http://www.w3.org/1999/xlink" content-type="dwc:institutionCode" xlink:type="simple">MBK, RAF, TI</named-content></p></list-item><list-item><p><bold>Type status:</bold> <named-content xmlns:xlink="http://www.w3.org/1999/xlink" content-type="dwc:typeStatus" xlink:type="simple">Other material</named-content>. <bold>Occurrence:</bold> recordedBy: <named-content xmlns:xlink="http://www.w3.org/1999/xlink" content-type="dwc:recordedBy" xlink:type="simple">Y. Ito</named-content>; <bold>Location:</bold> country: <named-content xmlns:xlink="http://www.w3.org/1999/xlink" content-type="dwc:country" xlink:type="simple">Myanmar</named-content>; stateProvince: <named-content xmlns:xlink="http://www.w3.org/1999/xlink" content-type="dwc:stateProvince" xlink:type="simple">Shan</named-content>; verbatimLocality: <named-content xmlns:xlink="http://www.w3.org/1999/xlink" content-type="dwc:verbatimLocality" xlink:type="simple">Nyaun Shwe; Inlay Lake</named-content>; verbatimLatitude: <named-content xmlns:xlink="http://www.w3.org/1999/xlink" content-type="dwc:verbatimLatitude" xlink:type="simple">20 32 02 N</named-content>; verbatimLongitude: <named-content xmlns:xlink="http://www.w3.org/1999/xlink" content-type="dwc:verbatimLongitude" xlink:type="simple">96 53 53 E</named-content>; <bold>Event:</bold> eventDate: <named-content xmlns:xlink="http://www.w3.org/1999/xlink" content-type="dwc:eventDate" xlink:type="simple">3 Dec 2008</named-content>; <bold>Record Level:</bold> collectionID: <named-content xmlns:xlink="http://www.w3.org/1999/xlink" content-type="dwc:collectionID" xlink:type="simple">N. Tanaka &amp; al. 080657</named-content>; institutionCode: <named-content xmlns:xlink="http://www.w3.org/1999/xlink" content-type="dwc:institutionCode" xlink:type="simple">MBK, RAF, TI</named-content></p></list-item></list></tp:treatment-sec><tp:treatment-sec sec-type="Distribution"><title>Distribution</title><p>?Bhutan, China (nationwide), Korea, Japan, Myanmar, Nepal, ?Philippines, Thailand, ?Vietnam (modified from <xref ref-type="bibr" rid="B560995">Wiegleb 1990</xref>).</p></tp:treatment-sec><tp:treatment-sec sec-type="Taxon discussion"><title>Taxon discussion</title><p><italic><tp:taxon-name><tp:taxon-name-part taxon-name-part-type="genus">Potamogeton</tp:taxon-name-part> <tp:taxon-name-part taxon-name-part-type="species">distinctus</tp:taxon-name-part></tp:taxon-name></italic> shows a wide range of phenotypic plasticity, especially in leaf morphology. It seems to be that the two-carpellate flower, the diagnostic character of the species, is essential for precise morphological identification in the field; identification with vegetative morphology alone is to be avoided (see Discussion).</p></tp:treatment-sec><ref-list><ref id="B560995"><element-citation xmlns:xlink="http://www.w3.org/1999/xlink" publication-type="article" xlink:type="simple"><person-group person-group-type="author"><name name-style="western"><surname>Wiegleb</surname><given-names>Gerhard</given-names></name></person-group><year>1990</year><article-title>A redescription of <italic><tp:taxon-name><tp:taxon-name-part taxon-name-part-type="genus">Potamogeton</tp:taxon-name-part> <tp:taxon-name-part taxon-name-part-type="species">distinctus</tp:taxon-name-part></tp:taxon-name></italic> including remarks on the taxonomy of the <italic><tp:taxon-name><tp:taxon-name-part taxon-name-part-type="genus">Potamogeton</tp:taxon-name-part> <tp:taxon-name-part taxon-name-part-type="species">nodosus</tp:taxon-name-part></tp:taxon-name></italic> group</article-title><source>Plant Systematics and Evolution</source><volume>169</volume><fpage>245</fpage><lpage>259</lpage><pub-id pub-id-type="doi">10.1007/bf00937678</pub-id></element-citation></ref></ref-list></tp:taxon-treatment>
